# Supplementary material for: Symptomatic orthostatic hypotension due to standing mid-left ventricular obstruction: a case report
Source: Eur Heart J Case Rep. 2024 Oct 23;8(11):ytae566. doi: 10.1093/ehjcr/ytae566 (PMC11538991; doi:10.1093/ehjcr/ytae566)
Supplement: ytae566_Supplementary_Data [file ytae566_supplementary_data.zip]

Archive with 4 entries (4 files):
- CW STANDING.jpg
- Figure S1 supine.jpg
- S1.mp4
- S2.mp4
